# Supplementary material for: Phytoplankton of the Curonian Lagoon as a New Interesting Source for Bioactive Natural Products. Special Impact on Cyanobacterial Metabolites
Source: Biomolecules. 2021 Aug 2;11(8):1139. doi: 10.3390/biom11081139 (PMC8395022; doi:10.3390/biom11081139)
Supplement: Supplementary file 1 [file biomolecules-11-01139-s001.zip]

Archive with 1 entries (1 files):
- biomolecules-1285557-supplementary.pdf
